# Supplementary material for: Antidepressant and Related Neurobiological and Neurophysiological Effects of Add-On Transcranial Direct Current Stimulation in Major Depressive Disorder with Residual Symptoms: A Randomized, Double-Blind Clinical Trial Protocol
Source: Methods Protoc. 2025 Oct 2;8(5):117. doi: 10.3390/mps8050117 (PMC12566933; doi:10.3390/mps8050117)
Supplement: Supplementary file 1 [file mps-08-00117-s001.zip]

Archive with 1 entries (1 files):
- mps-3843258-supplementary.pdf
